# Supplementary material for: ECHS1 as a Lipid Metabolism Biomarker for Pediatric Focal Segmental Glomerulosclerosis
Source: PLoS One. 2025 Mar 10;20(3):e0319049. doi: 10.1371/journal.pone.0319049 (PMC11893130; doi:10.1371/journal.pone.0319049)
Supplement: S1 Table — (XLSX) [file pone.0319049.s001.xlsx]

## Sheet: Sheet1
S1 Table. Lists of LMRGs,DEGs and DELMRGs
LMRGs	DEGs of GSE69814	DEGs of GSE129973	DELMRGs
AACS	SLC22A8	G6PC	UGT2B7
AADAT	SLC36A2	SNORD3A	ACADSB
ABCA1	HPD	SNORD3B-1	VNN1
ABCA2	UGT2B7	SNORD3B-2	FMO1
ABCA3	PLG	SNORD3D	PSAT1
ABCB11	MME	SNORD3C	CUBN
ABCB4	SLC7A8	EGR1	CYP4F2
ABCC1	ANGPTL3	ESM1	AGXT2
ABCC3	SLC7A7	FOS	DAO
ABCD1	GSTA1	GSTA2	EHHADH
ABCD2	CALB1	ART4	G6PC
ABCD3	PAH	BRE-AS1	ADH6
ABCD4	SLC34A1	PDK4	CYP2B6
ABCG1	SLC5A12	ALB	SUCLG1
ABCG5	GSTA2	CTXN3	HPGD
ABCG8	KMO	GSTA1	FABP1
ABHD1	SLC16A9	IGF1	GATM
ABHD12	ACADSB	S100A12	GK
ABHD12B	SLC4A4	TNNC1	PCK1
ABHD16A	VNN1	DEFB1	IDH1
ABHD16B	XPNPEP2	SNORD71	APOH
ABHD17	ALDOB	LINC00948	ALB
ABHD2	SLC6A19	ZFP36	HAO2
ABHD3	SLC22A6	JUNB	ACAT1
ABHD4	FMO1	SNORD14E	METTL7A
ABHD5	PSAT1	KNG1	AKR1C3
ABHD6	CUBN	OTTHUMG00000009791	SHMT1
ABHD8	SEPP1	PRODH2	SERPINA6
ACAA1	CYP4F2	LOC100505985	PLIN2
ACAA2	NDNF	HAO2	AGT
ACACA	AGXT2	OTTHUMG00000162001	ECH1
ACACB	SLC27A2	S100A9	AKR1A1
ACAD10	SLC13A3	SNHG8	BPHL
ACAD11	GDA	MYCT1	ECHS1
ACADL	DAO	GLYATL1	UGT2B10
ACADM	AFM	TTR	ETFA
ACADS	DIO1	HBB	HSD17B14
ACADSB	SLC13A1	AFM	CYP3A7
ACADVL	PIPOX	HBA1	ALDH3A2
ACAT1	KL	CYP2B6	EPHX2
ACAT2	CYP17A1	B3GALT2	MAOA
ACBD4	DPP4	IFI6	PRDX6
ACBD5	SLC2A2	CXCL9	ADH5
ACBD6	EHHADH	MIOX	SCD
ACBD7	LRRC19	PAH	BDH2
ACER1	NOX4	TMEM174	CYP24A1
ACER2	ENPP6	CTSL2	PNPLA4
ACER3	G6PC	RNU4-2	TNFRSF21
ACHE	LGMN	RNA5-8S5	NDUFAB1
ACLY	ADH6	FPR1	PTGR1
ACO2	CYP2B6	MNDA	GPD1L
ACOT1	AGMAT	C14orf164	SDHD
ACOT11	SUCLG1	SLC36A2	G0S2
ACOT12	HPGD	EGF	INSIG2
ACOT13	DDC	PTGS2	MYLIP
ACOT2	DPEP1	GBP4	PPAP2B
ACOT4	FABP1	PCK1
ACOT6	THY1	GIPC2
ACOT7	NPHS2	LOC727944
ACOT8	GGH	CTGF
ACOT9	ENTPD5	APOM
ACOX1	HRSP12	ASPA
ACOX2	GLYAT	FBP1
ACOX3	FAM151A	RNF152
ACOXL	GATM	S100A8
ACP6	MGAM	TM4SF5
ACSBG1	SORD	HRSP12
ACSBG2	PEPD	APOH
ACSF2	NAT8	PSAT1
ACSF3	PRLR	UQCR11
ACSL1	STRADB	AGMAT
ACSL3	GK	LOC100996266
ACSL4	PARM1	L3MBTL3
ACSL5	SLC16A4	CLDN8
ACSL6	GC	RNA5S17
ACSM3	PCK1	HBA2
ACSM6	UGT2B11	FRY-AS1
ACSS1	ACE2	DCXR
ACSS2	CYP4A11	MUC13
ACSS3	PBLD	TMEM52B
ADCY1	SLC47A1	AK4P3
ADCY2	PLGLB2	SMCO3
ADCY3	KIAA1191	HPD
ADCY4	RNF152	SNORD66
ADCY5	TMEM174	DUSP1
ADCY6	PCK2	GLYAT
ADCY7	ACSM2B	UGT2B7
ADCY8	C11orf54	SNORD13
ADCY9	UPP2	MRO
ADGRF5	GPR137B	LOC100507376
ADH1A	IDH1	IFI27
ADH1B	PCYOX1	GSTA5
ADH1C	CTSB	LOC100288911
ADH4	AGPAT9	SLC7A7
ADH5	ALDH6A1	LOC101060277
ADH6	CMBL	GSTA3
ADH7	BHMT	AGXT2
ADIPOQ	BBOX1	GK
ADIPOR1	SLIT2	CCDC148
ADIPOR2	APOH	KLF9
ADIRF	ASS1	HPGD
ADORA1	SLC31A1	FBXO21
ADPRM	GALM	FMO2
ADRB1	F13A1	G0S2
ADRB2	IQGAP2	BST1
ADRB3	TMBIM6	OTTHUMG00000018715
ADSL	TM7SF3	ALDH6A1
ADTRP	FBP1	SAT2
AGAP2	ALB	SLC12A3
AGK	ENPEP	UACA
AGMO	ACADM	HIST2H2AA4
AGPAT1	ACO1	ERRFI1
AGPAT2	HSD17B11	OTTHUMG00000156977
AGPAT3	DMGDH	FXYD4
AGPAT4	ALDH1B1	EVI2B
AGPAT5	ACOT13	ECM2
AGPAT6	NPL	JUN
AGPAT9	GPR155	CHRDL1
AGPS	UGT1A1	OTTHUMG00000152025
AGRP	SLC7A9	LOC284578
AGT	MIOX	SLC2A12
AGTR1	GLYATL1	PVALB
AGXT	ACOX2	OTTHUMG00000036063
AGXT2	SLC17A1	VNN1
AHR	OSBPL8	SLC25A33
AHRR	ACY1	CXCR1
AIG1	TMEM27	OTTHUMG00000036478
AJUBA	HAO2	HGD
AKR1A1	ATP6V1B2	RARRES2
AKR1B1	ATP6V0D2	TMEM14A
AKR1B10	ACP5	CLEC3B
AKR1B15	GPX3	ACMSD
AKR1C1	SLC47A2	HPS5
AKR1C2	CAT	FCGR3B
AKR1C3	SLC5A2	ADIRF
AKR1C4	C9orf66	SNORD41
AKR1D1	CD164	SELP
AKT1	GNPDA1	EXPH5
AKT2	ALDH8A1	POLR2G
AKT3	QDPR	RNF114
ALAD	NPHP3-ACAD11	WDR49
ALAS1	SLC13A2	OTTHUMG00000164875
ALAS2	ACAT1	LPL
ALB	MAOB	CYB5A
ALDH1A1	MT1X	RGS2
ALDH1B1	SFXN2	NQO1
ALDH2	HIBCH	PTPRB
ALDH3A1	SLC26A4	DAO
ALDH3A2	ANO6	RNU4-1
ALDH3B1	WDR72	SLC6A19
ALDH3B2	PGRMC1	UBL5
ALDH7A1	LRP2	AK4
ALDH9A1	ECI2	HLA-DPA1
ALDOA	ATP6V0A1	H2AFJ
ALOX12	LSM3	KLK1
ALOX12B	TPP1	STK17B
ALOX15	SLC22A12	GBA3
ALOX15B	HSDL2	BDH2
ALOX5	ACAA2	SH3BGRL2
ALOX5AP	CPN2	PTGDS
ALOXE3	SMPDL3A	FMO1
ALPI	GPD1	FLJ22763
AMACR	MRO	NFIL3
AMBRA1	ASS1P11	ATP6V1G3
AMT	SLC12A3	CSTA
ANGPTL3	ALDH7A1	ATF3
ANGPTL4	CRYZ	RNA5-8SP6
ANGPTL8	GNS	KIAA1551
ANKRD1	SUCLG2	OTTHUMG00000002710
ANXA2	PNP	ATP6V1F
ANXA5	CIRH1A	FABP1
AOC2	CTXN3	XPNPEP2
AOC3	GHITM	LOX
APEX1	A1CF	CUBN
APOA1	TXN	NKG7
APOA2	SLC10A5	CXCR2
APOA4	ABCC2	FMO4
APOA5	AZGP1	LINC00052
APOB	HADH	UQCR10
APOC1	FMO4	RNA5SP216
APOC2	ENPP2	LOC339535
APOC3	METTL7A	LAMTOR5
APOE	ADD3	MORN2
APOH	ABAT	SELL
AQP7	TSPAN33	ALDOB
ARF1	SUCNR1	EPB41L4A-AS1
ARF3	ACOX1	ALKBH7
ARNT	GBA3	WDR83OS
ARNT2	NCOA4	LOC100506688
ARNTL	ACSM3	RAMP3
ARSA	ETNK2	BLVRB
ARSB	FBXL5	RPS19
ARSD	DPYS	ANKS4B
ARSE	ATP6V1C1	MTHFD2
ARSF	ALDH4A1	CYP4F2
ARSG	AIFM1	TSPYL5
ARSH	MT1G	ABRACL
ARSI	SLC1A1	OTTHUMG00000034463
ARSJ	NPR3	OTTHUMG00000021416
ARSK	TINAG	C14orf2
ARSL	AKR1C3	MGP
ARV1	CYP4F3	LINC00493
ASAH1	ASAH1	BTG2
ASAH2	ARSE	UQCRHL
ATF2	KCNJ15	BHMT
ATF4	APOM	GIMAP2
ATG14	ANK2	SNORD90
ATM	APOE	FTLP3
AUH	PTPLAD1	OCIAD2
AUP1	CREG1	GSTM3
AWAT1	ETFDH	HLA-DRA
AWAT2	ECHDC1	OTTHUMG00000158425
B3GALNT1	IYD	TYROBP
B4GALNT1	ALDH2	PDCD1LG2
B4GALT6	DAB2	A1CF
BAAT	UGP2	RNA5SP243
BCHE	GPR160	SEC61B
BCKDHA	GPR89A	GAS2
BCKDHB	QPRT	LOC100506394
BDH1	ACSL1	RMST
BDH2	MARC2	MBNL3
BLVRA	HRG	SDHD
BMPR1B	AP1G1	FAM24B
BMX	KHK	CR1
BNIP3	GDI2	OTTHUMG00000164094
BPGM	CSDE1	FAM96B
BPHL	P4HA1	CXCL14
BPNT1	CES2	HES1
BPNT2	SNX2	CLYBL
BSCL2	SLC39A5	FILIP1
BZRAP1	CDR1	RBP5
CA2	DHRS4L2	ZNF124
CA4	PTPRO	OTTHUMG00000161660
CA6	CPPED1	LPPR1
CAMKK2	LPPR1	CRIM1
CAPN2	DLD	BBOX1
CARM1	SHMT1	ERVFRD-1
CAS1	CD68	LOC654342
CAV1	ALPL	NDUFB6
CAV2	HADHA	CSRP2
CAVIN1	HSPA8	SNORA22
CBR1	SERPINA6	PDZK1
CBR3	PRDX3	SLC16A12
CBR4	PLIN2	CARD16
CCDC58	TMED6	MRPS36
CCKBR	ADI1	PLGLA
CCL19	MT2A	LSM7
CCL21	HIBADH	OTTHUMG00000010124
CCL5	BHMT2	SPATA18
CCNC	CYB5A	OTTHUMG00000015137
CCND3	MTTP	TXN
CCR7	AGT	RPS5
CD19	ECH1	SMDT1
CD1D	ADIPOR1	MARC2
CD36	MSMO1	RNA5-8SP2
CD74	ANPEP	HIST1H2BD
CD81	MT1H	SVIP
CDC42	AKR1A1	HSD17B14
CDIPT	NIT2	RPL18
CDK19	ITGA6	CRYAA
CDK4	BPHL	C19orf77
CDK8	NPY6R	MGC27345
CDS1	MAT2A	KLRB1
CDS2	SAT2	OTTHUMG00000165053
CEBPA	ACSM2A	ADH6
CEBPB	LPCAT3	MIR3198-1
CEBPD	CLRN3	TMEM244
CEL	ZDHHC9	HIST1H2AE
CEPT1	TMEM176A	OTTHUMG00000151591
CERK	SLCO4C1	C7orf10
CERS1	CTSH	RASD1
CERS2	CLDN10	SCARNA10
CERS3	ECHS1	OTTHUMG00000161492
CERS4	CANX	ACY1
CERS5	TGFBR3	USP53
CERS6	CCNG1	SNORD46
CERT1	MFSD1	NR4A2
CES1	AOX1	DPYS
CETP	ACSS3	MTHFS
CGA	HSPA9	KL
CH25H	GIPC2	SNRPEP4
CHAT	SLC10A2	OTTHUMG00000040105
CHD9	ATP6V1D	PI3
CHKA	SAR1B	BCL2A1
CHKB	SCP2	MYLIP
CHPT1	ENPP1	PTGIS
CHRM5	MOB1A	NUPR1
CHUK	LAMP2	HSBP1L1
CIDEA	AQP1	TMEM207
CIDEB	KYNU	MAOA
CIDEC	ATP5C1	OTTHUMG00000014129
CISH	RAB29	ALOX5AP
CLN3	NAT8B	PRKAR2B
CLN8	MT1P1	PREX2
CLOCK	PLGLB1	RABAC1
CLPS	XPO7	CCNG1
CNR1	CLYBL	OTTHUMG00000020380
COL4A3BP	ITM2B	GCNT4
COMT	SLC22A2	OTTHUMG00000162723
CPNE1	IVD	HCP5
CPNE3	DDAH1	CTSS
CPNE6	ABHD6	UQCRH
CPNE7	TMEM52B	LOC729970
CPOX	AOC1	FAM180A
CPT1A	OAT	FRZB
CPT1B	HGD	C1orf54
CPT1C	HIPK3	MRPS21
CPT2	TSKU	GTF2A2
CPTP	MOCS2	KANSL1-AS1
CRAT	CHDH	RPS28
CREB1	DMXL1	GMFG
CREB3	HERPUD1	NOX4
CREB3L1	ACSF2	GIMAP8
CREB3L2	SLC17A3	IDH1
CREB3L3	CTSV	TPMT
CREB3L4	UGT2B10	P2RY13
CREB5	SERPINI1	CYR61
CREBBP	ETFA	PEPD
CREBRF	PCBD1	QDPR
CRLS1	CHP1	LIFR
CROT	CLIC4	FAM46C
CRYZ	SLC30A9	ECHS1
CSF1R	AS3MT	RNA5SP149
CSNK1G2	TMEM59	BPHL
CSNK2A1	CXCL14	PRDM1
CSNK2A2	CES3	POLR2I
CSNK2B	SELENBP1	PITPNA-AS1
CTSA	FNIP2	SGIP1
CUBN	PRNP	SNORD58B
CWH43	HSD17B14	NUPR1L
CYP105A1	REEP5	LOC100506115
CYP11A1	LMAN1	HLA-DMA
CYP11B1	HSP90AA1	SLC16A9
CYP11B2	NDUFS1	LSM3
CYP17A1	FOLH1	SERPINA6
CYP19A1	LDHB	ZBTB16
CYP1A1	FABP3	CPNE4
CYP1A2	UGT3A1	ACN9
CYP1B1	CERS2	OTTHUMG00000086917
CYP21A2	ABCD3	HLA-DRB1
CYP24A1	PICALM	PLA1A
CYP27A1	SLC16A12	CLC
CYP27B1	UGDH	HLA-DOA
CYP2B6	CYP3A5	LOC100506844
CYP2C19	EIF3L	ATP5H
CYP2C8	CYP3A7	C9orf66
CYP2C9	GLUD1	KLK7
CYP2D6	EIF4EBP2	FAM200B
CYP2E1	SLC22A13	CAT
CYP2J2	OR2T10	FCN3
CYP2R1	GLRX	SUCLG1
CYP2U1	PDK2	PLSCR4
CYP2W1	FAHD1	ACSM5
CYP39A1	DHTKD1	UGT2B10
CYP3A4	ALDH3A2	PRKG1
CYP3A5	ARL6IP5	RANBP3L
CYP3A7	MUC13	SNORA31
CYP46A1	HAVCR2	OTTHUMG00000164865
CYP4A11	PHYH	TSPAN7
CYP4A22	NAPEPLD	RNU4ATAC
CYP4B1	HNF4G	EAF2
CYP4F11	FTL	FCER1G
CYP4F2	NRIP1	ADI1
CYP4F22	SLC3A1	DPP6
CYP4F3	ARRDC3	HIGD2A
CYP4F8	FAM91A1	ACADSB
CYP51	PDZK1	CMC2
CYP51A1	ANKIB1	ID2B
CYP7A1	APOOL	ALDH3A2
CYP7B1	MDH1	FOPNL
CYP8B1	PCCA	ACAT1
D2HGDH	MT1F	AQP2
DAB2IP	TCN2	OTTHUMG00000154145
DAO	NT5E	LOC286437
DBI	TM9SF2	CMTM8
DDHD1	TMEM256	SNORD105B
DDHD2	ACY3	CYP3A7
DECR1	ACMSD	LOC728290
DECR2	TFPI	SNORD94
DEGS1	ASPA	NPL
DEGS2	GINM1	PLG
DGAT1	SLC6A13	ZFAS1
DGAT2	ATP5B	NDUFAB1
DGAT2L6	PRODH2	RNA5-8SP5
DGKA	SNX4	CCDC28A
DGKB	SNORD115-23	ANG
DGKD	HSD17B12	CSPP1
DGKE	ST6GALNAC2	TPM2
DGKG	CLTC	SDR42E1
DGKH	MTHFD1	SNORD116-17
DGKI	HSPD1	FLJ10038
DGKK	SUSD2	NDUFS4
DGKQ	LCLAT1	AKR1C3
DGKZ	NDUFC2	C5AR1
DHCR24	MTCH2	LINC00339
DHCR7	TMEM106B	DNAJC12
DHDDS	SLC25A10	RPL13AP20
DHRS11	SLC12A6	CCDC91
DHRS7B	HMGCL	LAMTOR4
DLD	MANEA	HSD17B8
DLST	DRAM1	ECH1
DNAJC19	DCXR	LOC644662
DOLK	LRPPRC	RNU5B-1
DOLPP1	PRKAA2	NAMPT
DPAGT1	IL6ST	EGOT
DPEP1	IFIT1	NDUFA11
DPEP2	HSPA4L	TMEM178A
DPEP3	ZMPSTE24	OTTHUMG00000153398
DPM1	PROS1	PBLD
DPM2	OGDH	HOXC-AS1
DPM3	PEBP1	EIF3K
EBF1	PPP1CC	SNORA50
EBP	REXO2	COX7A1
ECH1	SFXN1	CRYL1
ECHDC1	COX7B	NDUFB5
ECHDC2	KDELR2	CETN3
ECHS1	RAB1A	LOC100506007
ECI1	MCCC2	WDR72
ECI2	SLC17A5	WNT3
EFR3A	PHB	GIMAP7
EFR3B	SERPINA1	CLDND2
EGF	CA12	ZBED5-AS1
EGFR	ACO2	PNPLA4
EGR2	SCYL2	GPR27
EHHADH	DNAJC3	SNORD17
ELO2	CTSA	DDTL
ELO3	HHLA2	ZNF667-AS1
ELOVL1	GCSH	TMEM256
ELOVL2	TPMT	ASS1
ELOVL3	NQO2	GPR137B
ELOVL4	PRCP	RAB11A
ELOVL5	C1GALT1	EPHX2
ELOVL6	CPEB4	FAU
ELOVL7	ALDH9A1	FPR2
ENO2	EPHX2	GNA14
ENO3	MINPP1	RNA5SP202
ENPP2	PNPO	OAZ1
ENPP6	AHCYL2	AKR1A1
ENPP7	DSCR3	C19orf53
EP300	SDHB	RPS23
EPHA8	USP9X	LOC100129858
EPHX1	SLC23A3	HSD17B2
EPHX2	SLC16A10	SLC25A5
EPT1	DDT	HINT2
ERG2	SLC37A4	OTTHUMG00000163627
ERG27	PLEKHB2	RNA5S9
ERG4	PCCB	RNVU1-9
ERG5	G3BP2	HSD11B2
ERLIN1	DAK	VNN2
ERLIN2	GAPDH	SMIM20
ERP29	DAD1	TP53TG1
ESRRA	PAPOLA	MT1X
ESRRG	SLC25A13	RASGEF1B
ESYT1	TMCO1	NDUFA2
ESYT2	XPR1	PCMTD2
ESYT3	YME1L1	LINC00645
ETFA	RHCG	OTTHUMG00000163004
ETFB	SLC40A1	EMC6
ETFBKMT	LAMP1	DHRS4-AS1
ETFDH	TFEC	HLA-DRB3
ETNK1	HADHB	ARG2
ETNK2	SLC23A1	ASB15
ETNPPL	PAIP2B	SLC2A2
FA2H	CNDP2	LPCAT2
FAAH	AIG1	FZD7
FAAH2	MAOA	CREBRF
FABP1	PDZK1IP1	PTGR1
FABP12	HPS3	RNA5SP199
FABP2	GLS	ARHGAP18
FABP3	RABGGTB	ZNHIT3
FABP4	SERINC1	VASN
FABP5	PMPCB	TMED3
FABP6	FOLR1	RANGRF
FABP7	CCDC6	ZNF483
FABP9	ZNF91	HLA-DRB6
FADS1	SLC46A3	MT1L
FADS2	MLEC	SELK
FAF2	SLC3A2	DNAJB1
FAM120B	PGK1	OTTHUMG00000151848
FAM126A	MUT	ATPIF1
FAM126B	PRDX6	CLEC4E
FAM213B	GALNT11	OTTHUMG00000160053
FAM73A	EPS8	CYP2B7P1
FAM73B	MED21	SLC25A26
FAR1	RGN	COX5B
FAR2	DNAJA2	SMIM8
FASN	C1orf43	GALM
FDFT1	DHFR	ZMYND12
FDPS	SC5D	PRDX5
FDX1	EPB41L3	RNU11
FDX1L	TMEM19	LYPLAL1
FDX2	CLCN5	RNA5SP352
FDXR	SEC31A	OTTHUMG00000073673
FGF1	LARP4	LST1
FGF2	NUDT12	GVINP1
FGFR3	SLC39A9	COX11
FGR	TDP2	ALDOC
FH	MT1M	ZNF521
FHL2	RAB21	OTTHUMG00000002204
FIG4	MPP5	TRAPPC6A
FITM1	GLB1L	COQ5
FITM2	SLC39A14	RNF5
FLT1	NDUFAF1	PXMP2
FLT3	MPC2	C11orf54
FMO1	ATP5A1	RSAD2
FMO5	LRRC28	NDUFAF1
FPR2	TMEM184C	OTTHUMG00000164037
G0S2	ST3GAL1	COX6B1
G6PC	SEC62	INSIG2
G6PC2	CYP27A1	MRPL21
G6PC3	ABCC4	LY96
GAB1	ANKS4B	CTH
GAB2	STARD7	AS3MT
GABARAPL1	ASB15	PIPOX
GAD2	ATP6V1A	CXorf24
GAL3ST1	RDX	SHMT1
GALC	GFM1	METTL7A
GALR2	GLG1	FABP4
GAMT	SLC22A11	MRPS14
GAPDHS	PAPD5	TOMM7
GATA2	MRPS15	KLHDC2
GATA3	ESD	XPOT
GATA6	HSPH1	ADH5
GATM	SGK3	COX6A1
GBA	MICU1	STRADB
GBA2	PTPRD	SNORD104
GC	ADH5	SMIM2-AS1
GCAT	CDH2	RPL26
GCDH	RHOBTB1	LGALS2
GCSH	SLC35A3	ID4
GDE1	ATP6AP2	LOC550643
GDPD1	PSMA2	C11orf1
GDPD3	PPP1R16B	RNU1-1
GDPD5	TMEM106A	LOC145837
GGPS1	CLPTM1L	PHB
GGT1	METTL7B	ZBTB18
GGT5	CRYAB	KCNMB4
GK	APLP2	PSMA2
GK2	GHR	CSRNP1
GK3P	TMTC3	OTTHUMG00000162741
GLA	CRYAA	PFDN5
GLB1	TM9SF3	PSMB9
GLB1L	LYPLAL1	FAM20B
GLDC	F11	OTTHUMG00000156716
GLIPR1	TSPAN3	ZNF844
GLTP	COPB2	IER2
GLUL	CTNNA1	CLEC2B
GLYATL2	C10orf32	ABHD10
GLYCTK	RAB7A	OTTHUMG00000161676
GM2A	RPN2	TMOD2
GNA11	OAZ1	SNORD50A
GNAI1	SESN3	COX8A
GNAI2	TSPAN18	TM4SF18
GNAI3	ATP13A3	SEMA6D
GNAQ	HECW1	SCPEP1
GNAS	PSMB1	SNORD1C
GNB3	NFE2L1	GTF2H5
GNPAT	NCKAP1	OTTHUMG00000154603
GOT2	ERBB2IP	LINC00443
GPAA1	COPS2	RPS14
GPAM	MSH3	HOXB5
GPAT2	MAPKAP1	ID1
GPAT3	ACBD5	GPD1L
GPAT4	LRRC58	RFTN2
GPCPD1	ELOVL5	PSME2P2
GPD1	TRIP12	NDUFB7
GPD1L	C15orf38-AP3S2	LINC00379
GPD2	NNT	FOSB
GPLD1	DNAJC15	SNORD119
GPS2	MRPS35	ARHGEF26
GPX1	MMADHC	FOXQ1
GPX2	BNIP3	RPS13
GPX3	CUL5	FOLH1B
GPX4	PLA2R1	PLIN2
GPX5	SPAG5	SNORD48
GPX6	ATP5O	SFXN2
GPX7	MT2P1	SNORD116-20
GPX8	OCIAD2	PTPRC
GRB2	P4HB	SRI
GRHL1	ODC1	ARHGDIB
GRHPR	MTFR1	FCGR3A
GSTM4	BRCC3	ATP5EP2
GSTZ1	RMND5A	MRPL50
H2AZ1	PSMC2	FHL5
HACD	KCNK5	LOC100287896
HACD1	CLDN12	SNAI2
HACD2	PDCD6IP	CDC26
HACD3	ABCE1	PHPT1
HACD4	TST	CRIPT
HACL1	DLST	NDUFS5
HADH	VWA8	IGIP
HADHA	CNOT1	EHHADH
HADHB	MT1E	AQP7P3
HAO1	RTCA	APRT
HAO2	SSR1	ITM2A
HCCS	NMRK1	EAPP
HDAC3	STRIP2	SLC16A4
HDHD5	MT1L	BHMT2
HELZ2	TMEM192	SOST
HEXA	LMBRD1	ARRDC2
HEXB	STT3B	NIT2
HIBCH	SGCB	NDUFC1
HILPDA	SARAF	SNORD116-3
HMGB2	KIAA1147	SNORD116-9
HMGCL	ANXA13	GPR116
HMGCLL1	STT3A	C6orf48
HMGCR	MPP1	FAM188A
HMGCS1	UGT2A3	SLIRP
HMGCS2	PC	PRDX6
HPGD	RPL34P34	CMAHP
HPGDS	SPCS2	LSM6
HRAS	OGDHL	SNORD61
HRASLS	FREM2	MST4
HRASLS2	FUCA2	ETFA
HRASLS5	HSP90AB1	RPL13
HSD11B1	SOD1	IFIT2
HSD11B1L	SPATS2L	NMRK1
HSD11B2	IDH3A	RNF181
HSD17B1	EIF4G2	PDZK1IP1
HSD17B10	CLIC5	GATM
HSD17B11	ZYG11B	NGF
HSD17B12	RBM47	CLDN10
HSD17B13	SELT	SNORD87
HSD17B14	CPNE3	MIR3685
HSD17B2	SEC63	RPS2P7
HSD17B3	TTC38	FBXO22-AS1
HSD17B4	TIMMDC1	TNNI1
HSD17B6	TMEM230	HNMT
HSD17B7	DDX1	TMEM30A
HSD17B8	TCP1	DHRS4L2
HSD3B1	CRYL1	NLK
HSD3B2	PSMD11	LOC100505616
HSD3B7	UQCRC2	REN
HSDL2	PHKB	DEFA1B
HSP90AA1	HSPA4	LRRC55
HSPH1	ARSB	OTTHUMG00000151895
HTD2	ENPP5	OTTHUMG00000151890
HTR2A	SCD	VTRNA1-3
HTR2B	PMS2	LYVE1
HTR2C	SETD3	MIR4521
ICE2	UFL1	C7
IDH1	ITFG1	ADAMTS1
IDH3B	MPV17	ECM1
IDH3G	CTNNB1	OTTHUMG00000031374
IDI1	KLHDC2	MYBPH
IDI2	IPO7	KDELR3
IKBKB	RPN1	FN1
IKBKG	VTA1	C1QL1
IL10	RPRD2	NRIP2
IL4I1	ABHD10	NR1D1
IL8L1	PSMB7	PIGR
ILK	SURF4	AXL
ILVBL	BDH2	LUM
IMPA1	EIF5	CDH6
IMPA2	ST13	OTTHUMG00000035254
INMT	NAPSA	TRAM2
INPP1	SLC4A1	HAVCR1
INPP4A	SNORD115-44	MYOZ2
INPP4B	APPBP2	CHD3
INPP5A	KLK1	FBLN5
INPP5B	EIF3E	ERAP2
INPP5D	EMC7	SULF2
INPP5E	PSAP	MIR4256
INPP5F	SLC30A6	SPP1
INPP5J	TAX1BP1	COL4A1
INPP5K	MAP3K13	CYP24A1
INPPL1	NPC2	MIR3911
INS	NDUFB5	CLDN1
INSIG1	FTH1	SEMA4G
INSIG2	MAPK1IP1L	MIR297
INSR	TMX1	PPP1R3C
IP6K1	TBC1D19	PCDH17
IP6K2	VPS35	ARRDC4
IP6K3	PNPT1	BMP2
IPMK	POLD3	PTPRQ
IRS1	PUM2	HIST1H3B
IRS2	TSPAN1	C1QC
IRS4	GORASP2	IGFBP1
ISYNA1	MRPL51	VCAM1
ITPKA	ARHGAP42	CCL21
ITPKB	CYP24A1	MYOF
ITPKC	PNPLA4	MIR30C2
ITPR1	SLC25A44	KPNA2
ITPR2	DDX3X	MIR1299
ITPR3	CHMP2B	GNAO1
IVD	ENPP3	OBFC1
JAK2	CLPTM1	FAM101B
KCS	SLC39A11	TNFRSF21
KDSR	ANXA7	KIAA0040
KIT	IGSF11	EMP1
KITLG	ATP2A2	CD248
KLF4	DDB1	MIR612
KLF5	M6PR	OTTHUMG00000060830
KMT5A	ALAD	LOC613037
KPNB1	PSMA4	MIR548W
KRAS	PLXDC2	RNA5SP195
LBR	DTWD2	GADD45A
LCAT	GLCE	CDON
LCLAT1	IMMT	C3
LDAH	RPS6KA3	ITGB3
LDHA	UBE4A	NPIPB5
LDLR	DNAJC13	OTTHUMG00000018923
LDLRAP1	TPMTP1	PLK2
LEP	TFRC	LINC00707
LEPR	UBE2G1	TOP2A
LGALS1	CAPZA2	SLK
LGALS13	SUGCT	BCL6B
LGMN	GNG12	NPIPB3
LHB	CLEC18B	NPIPL3
LIPA	AGMO	VTRNA2-1
LIPC	PLEKHA5	SERPINA3
LIPE	NIPSNAP1	SEMA7A
LIPF	PAQR5	NID1
LIPG	ASB8	AMOTL1
LIPH	EIF1AX	ITGB6
LIPI	REN	TACR3
LMF1	DAZAP2	MICAL2
LONP2	DBT	MIR424
LPA	NUDT5	PIK3R3
LPCAT1	PLA2G16	JUP
LPCAT2	TNPO3	NPIPB11
LPCAT3	RMND1	PARD3
LPCAT4	RRAGD	FIGN
LPGAT1	TTC37	FAM65A
LPIN1	ALCAM	OTTHUMG00000163252
LPIN2	SYAP1	SLC34A2
LPIN3	FBXO7	CCND1
LPL	FBXO21	ATP2A2
LRP1	CCT4	TNFRSF11B
LRP2	PEX1	CTSC
LRPAP1	VIL1	RNA5SP310
LRTOMT	AGPAT3	RNA5SP316
LSS	GPHN	ITGA6
LTA4H	NDUFA9	PAX8
LTC4S	ARHGEF12	RNA5SP311
LYN	TOMM70A	RNA5SP314
LYPLA1	HABP2	RNA5SP317
LYPLA2	CHUK	TNFRSF12A
MAOA	SUCLA2	DCDC2
MAOB	POLDIP2	FMNL3
MAPK10	TROVE2	KRTAP2-3
MAPK8	AFMID	SHISA2
MAPK9	C1orf85	AREG
MAPKAPK2	EZR	MIR503
MBOAT1	UPB1	ARHGEF3
MBOAT2	USP2	FAM26D
MBOAT7	CDHR2	LOC730101
MBTPS1	VTI1B	MAP1B
MBTPS2	RTCB	ADAMTS5
MCAT	LACTB2	MIR548X
MCEE	TNFRSF21	ABCA1
MDH1	TEX261	PPAP2B
MDH2	RETSAT	MIR204
ME1	SLC35A4	ANLN
MECP2	PODXL	LINC00473
MECR	HIST1H4C	STXBP1
MED1	HDHD3	STS
MED10	GOLIM4	GPR56
MED11	NDUFAB1	VEGFA
MED12	BZW1	KLK6
MED13	RAP1B	MIR95
MED13L	NDUFV2	DDA1
MED14	ABCB7	DOCK5
MED15	NBR1	HNF1B
MED16	WDR82	KRT19
MED17	KIF21A	MIR186
MED18	DMXL2	PLEKHG1
MED19	SSR3	CD68
MED20	PECR	TRIB2
MED21	C6orf211	OLFML2A
MED22	PSMD1	CLIC1
MED23	YWHAB	TNFAIP1
MED24	SPPL2A	OTTHUMG00000014749
MED25	DYNLT1	PRG4
MED26	PDK3	MYO1C
MED27	SERPINF2	LTF
MED28	USO1	MIR103B2
MED29	EIF2AK2	MIR30E
MED30	NDRG1	LRRN4
MED31	BDH2P1	KRT18
MED4	PDZD8	ANKRD1
MED6	C11orf1	CENPF
MED7	RPL15	SRGAP1
MED8	CTBS	MIR548AD
MED9	GABARAP	MLXIP
MESO1	SNORD115-5	COL4A2
METAP1	SLC5A10	CCNA2
METTL7A	SLC22A5	TGFB1
METTL7B	NT5DC1	DDN
MFSD2A	FNDC3A	PKHD1L1
MGLL	MRPL45	HAVCR1P1
MID1IP1	GRHPR	NES
MIF	VCP	SNORD123
MIGA1	FER1L6	LOC100190986
MIGA2	NF1	TRIM25
MLYCD	FERMT2	LAMC1
MMAA	SNORD115-32	CLIP3
MMP1	NOMO2	TIMP1
MMUT	CTH	CXorf36
MOGAT1	TUBB4B	PRC1
MOGAT2	PCMTD1	NUSAP1
MOGAT3	CPT2	LAPTM4B
MORC2	ATL2	MKI67
MPPE1	ACAD10	ARHGAP28
MPV17	RNU6-287P	MTSS1L
MPV17L	OPA1	ATP11A
MPV17L2	GYPA	SCD
MRAS	LAMTOR5	GAS1
MSMO1	PTH1R	ATP8B1
MTF1	NET1	B4GALT5
MTM1	DHX29	ADH1B
MTMR1	TMEM30A	CORO2B
MTMR10	SMS	OTTHUMG00000157034
MTMR11	FMO5	TNC
MTMR12	KCNH6	MIR548AA2
MTMR14	GLB1L2	SNORD99
MTMR2	KPNA6	ISX
MTMR3	ABCB1	OTTHUMG00000015002
MTMR4	LGALS2	TAGLN2
MTMR6	NDRG3	OTTHUMG00000160464
MTMR7	MYO6	VSIG4
MTMR8	CHCHD2	PDE4DIP
MTMR9	SEC61A1	TRPC6
MTOR	SYPL1	MIR103A2
MTTP	TMBIM1	TSC22D1-AS1
MUT	UFSP2	BCAM
MVD	AGPS	RRBP1
MVK	IL17RB	ATP10A
MYLIP	CYB5R1	GATSL1
MYO1G	CTSL	MIR548T
NAPA	VMP1	MALAT1
NAPEPLD	DECR1	OTTHUMG00000017625
NBN	MAF	MAGI2-AS1
NCAPH2	NDUFS2	SPDYE6
NCEH1	ACTN4	SERPINE2
NCOA1	VPS26A	PXDN
NCOA2	NREP	HIF1A
NCOA3	PLA2G12B	ZNF185
NCOA6	IDH3G	PAPPA2
NCOR1	RBP5	ACTA2
NCOR2	GNB2L1	LINC00472
NDUFAB1	COPA	WFDC2
NEU1	SHOC2	FXYD1
NEU2	NUCB1	TPX2
NEU3	RPP14	ADAMTS9
NEU4	COPG1	INPPL1
NFKB1	DSEL	RNU7-10P
NFKBIA	ATP6V0C	EIF4A1
NFKBIB	ILF2	SLIT3
NFKBIE	INSR	MYADM
NFYA	CCNC	SYTL2
NFYB	DERA	OLFM4
NFYC	SNORD115-25	CHD4
NKX2-1	RNASEK	DSP
NOD2	FH	MEF2D
NPAS2	EEF2	AGT
NPC1	MCUR1	MIR3192
NPC1L1	SEPSECS	OTTHUMG00000156425
NPC2	MYOM3	RCN1P2
NPPA	XYLB	FMOD
NPR1	BTD	MIR4440
NPY	CDK14	RNA5SP82
NPY1R	RDH10	H1F0
NR1D1	WLS	CDR2
NR1H2	ZCRB1	HSPG2
NR1H3	CCDC186	CFH
NR1H4	TMBIM4	PMP22
NR2F2	C1orf27	LRRFIP1
NRAS	SLC35B1	SLC4A11
NRF1	TPCN1	SH3BP5-AS1
NSDHL	WRB	CMIP
NSF	CCT6A	MIR3916
NTHL1	MTRR	TYMS
NUDT19	FAH	OTTHUMG00000163189
NUDT7	MRPL53	NAV2-AS1
NUS1	EIF3M	TAGLN
OC90	TRIP11	AEBP1
OCRL	RAB2A	MIR548D2
ODC1	CTSC	KIAA0754
OLAH	USP10	SNORD63
OLR1	MGAT4A	NPIPA5
ORMDL1	STX7	CD2AP
ORMDL2	AK4	ADAM9
ORMDL3	CDH9	KIRREL
OSBP	CRHBP	FAM171B
OSBPL10	PDIA6	CCL11
OSBPL1A	API5	ACTN4
OSBPL2	BNIP3L	CDC25B
OSBPL3	SAMM50	BICC1
OSBPL5	TCAIM	ITGA8
OSBPL6	TMEM167A	MMP14
OSBPL7	TMEM14B	ADORA1
OSBPL8	HSD17B4	GTF3C1
OSBPL9	PDZD2	HIST1H3F
OSTC	CTR9	SHC1
OXCT1	SEC23A	PFN1
OXCT2	PRPF8	COL8A1
OXSM	FBXO3	MXRA8
P2RY12	SEMA5A	LOC101060449
P3R3URF	FCAMR	POLR2A
PAFAH1B1	GOT1	KIF1C
PAFAH1B2	IGF1R	MIR509-2
PAFAH1B3	SSR2	EHD2
PAFAH2	DYNLT3	JAKMIP2
PCBD1	PLOD1	NPR3
PCCA	STOML2	TRIM54
PCCB	CD109	OTTHUMG00000059036
PCK1	GPC6	LGI2
PCK2	CORO1C	AGO2
PCSK9	SMEK2	PRRC2A
PCTP	TREH	SLC35F6
PCYT1A	LGR4	CCDC85C
PCYT1B	LTA4H	UBASH3B
PCYT2	PRPF4	NDRG2
PDE3B	GCLC	FPR3
PDGFA	AP2B1	MIR450B
PDGFB	IREB2	OTTHUMG00000024122
PDGFC	CHPT1	PDE7B
PDGFD	SNX14	DSG2
PDGFRA	GGA2	MARCKS
PDGFRB	DCN	HCFC1
PDHA1	ANAPC16	MFSD6
PDHB	RDH11	LENG8
PDXP	USMG5	MIR509-1
PECR	MSRA	LOC642799
PEDS1	USP38	OTTHUMG00000152506
PEMT	KIAA0196	TRAJ14
PEX1	GBE1	PFN1P2
PEX10	SLC25A39	STIP1
PEX11A	SNX13	DST
PEX11B	UFC1	CYP1B1
PEX12	BLOC1S1	NID2
PEX13	DDX6	GATSL2
PEX14	FTH1P2	HIST1H1A
PEX16	TRMT112	TPCN1
PEX19	HMOX1	DSC2
PEX2	RPL30	TMEM233
PEX26	GARS	LAMC2
PEX3	RPL6	SRRM2
PEX5	COPB1	FLNA
PEX5L	KIAA2018	POM121C
PEX6	IARS2	INSL4
PEX7	AFTPH	CDK2
PGAM1	C12orf29	DTX4
PGAM2	MTHFS	MIR570
PGAM4	FTH1P11	PVRL2
PGAP1	DSP	KIAA1598
PGAP2	LEPROTL1	EZR
PGAP3	GSPT1	CD93
PGAP4	YES1	VCAN-AS1
PGP	PGD	OSMR
PGS1	LYSMD3	IGFBP4
PHB2	CAB39	RAB31
PHGDH	SLC33A1	VCAN
PHOSPHO1	PYROXD1	ARL4C
PHYH	SLC41A1	SPDYE2
PI4K2A	THNSL1	C1R
PI4K2B	SERPINA5	KCND3
PI4KA	SUMO1	DDX17
PI4KAP1	GOT2	OAS1
PI4KAP2	ERLIN1	CORO1C
PI4KB	SNORD115-1	MAFB
PIAS4	CACNA2D1	OTTHUMG00000018710
PIGA	SNORD102	ARHGAP23
PIGB	GBA	HSPA5
PIGC	GALK2	PTPN1
PIGF	TMEM176B	NPIPA8
PIGG	TMED5	RERG
PIGH	SHMT2	NPIPA3
PIGK	RSPRY1	SLC6A6
PIGL	MT1P3	COL4A2-AS1
PIGM	MAP3K2	MIR598
PIGN	NEU1	ATP1A1
PIGO	IMPAD1	SPTBN1
PIGP	MORF4L2	SIDT2
PIGQ	KIAA0100	APP
PIGS	SACM1L	PAPPA
PIGT	ASPDH	ACTN1
PIGU	ATP6V0B	MGAT5
PIGV	NFIB	HK2
PIGW	PCTP	PLP2
PIGX	PTGR1	OTTHUMG00000161720
PIGY	UBXN2B
PIGZ	RAD21
PIK3C2A	RPS17
PIK3C2B	HMGCS1
PIK3C2G	MAPT
PIK3C3	LINC00955
PIK3CA	FAM98A
PIK3CB	GCH1
PIK3CD	DNAJB1
PIK3CG	NDUFA2
PIK3IP1	SNORD115-6
PIK3R1	CBR4
PIK3R2	TMEM14C
PIK3R3	STRA6
PIK3R4	MICU2
PIK3R5	RAB10
PIK3R6	NEDD4L
PIKFYVE	SPPL3
PIP4K2A	MRPL18
PIP4K2B	BCKDHB
PIP4K2C	FRK
PIP4P1	AHCYL1
PIP4P2	DHDDS
PIP5K1A	UBR3
PIP5K1B	ARL1
PIP5K1C	AGPAT6
PIP5KL1	OSBPL9
PIPSL	TMEM41A
PISD	CACHD1
PITPNB	SMIM24
PITPNM1	COA3
PITPNM2	CCT3
PITPNM3	C1QBP
PLA1A	C16orf62
PLA2G10	POLR2K
PLA2G12A	NCOA7
PLA2G12B	COX6C
PLA2G15	EPHX1
PLA2G16	DDO
PLA2G1B	ZFAND6
PLA2G2A	MAN1A2
PLA2G2C	FBXO28
PLA2G2D	PUM1
PLA2G2E	AMACR
PLA2G2F	TMEM140
PLA2G3	METAP1
PLA2G4A	C5orf24
PLA2G4B	RPS28
PLA2G4C	AMDHD1
PLA2G4D	PSMA5
PLA2G4E	ANK3
PLA2G4F	JMJD1C
PLA2G5	ZNF770
PLA2G6	KIAA1033
PLA2G7	IMPA2
PLA2R1	CAMK2N1
PLAA	SUB1
PLAAT1	RPL13AP5
PLAAT2	CISD1
PLAAT3	SMPD1
PLAAT4	COPZ1
PLAAT5	CHMP2A
PLB1	C21orf33
PLBD1	EMC3
PLBD2	SYNJ2BP-COX16
PLCB1	PCBP2
PLCB2	TERF1
PLCB3	SERPINE2
PLCB4	NDUFA6
PLCD1	LSM12
PLCD4	ZBTB38
PLCG1	SEL1L
PLCG2	DCTN5
PLCH2	SCPEP1
PLD1	PRDX1
PLD2	LAMTOR3
PLD3	SLC22A4
PLD4	RBBP9
PLD6	SOS1
PLEK	MPDU1
PLEKHA1	SRP9
PLEKHA2	GRB10
PLEKHA3	PRPS1
PLEKHA4	RFC1
PLEKHA5	LZIC
PLEKHA6	CPD
PLEKHA8	HSPA1A
PLIN1	EMCN
PLIN2	PPARA
PLIN3	DCAKD
PLIN4	RPS4X
PLIN5	COL4A3BP
PLPP1	DLG1
PLPP2	RNF130
PLPP3	SNX30
PLPP4	WDR12
PLPP5	TFDP2
PLPP6	ACLY
PLPPR1	GSR
PLPPR2	FRMD4B
PLPPR3	MPC1
PLPPR4	PRKAG1
PLPPR5	SAP18
PLSCR1	SKIV2L2
PLSCR3	HSPA5
PLTP	MRPS30
PMVK	2024-03-06
PNLIP	TCL6
PNLIPRP1	EMC4
PNLIPRP2	ARL8B
PNLIPRP3	SLC30A4
PNPLA2	GPR116
PNPLA3	HSP90AA2
PNPLA4	IFT46
PNPLA5	EEF1A1P13
PNPLA6	ACSS2
PNPLA7	NMD3
PNPLA8	NBEAL1
POMC	FAM213A
PON1	RNU1-70P
PON2	VDR
PON3	SRP72
POR	PPP2R2A
PPAP2A	CCT7
PPAP2B	GLO1
PPAP2C	TMEM138
PPAPDC1B	IPO8
PPAPDC2	GANAB
PPARA	AP3M1
PPARD	GRAMD1C
PPARG	HIAT1
PPARGC1A	MRPL35
PPARGC1B	EIF4B
PPM1L	VAMP7
PPP1CA	KIT
PPP1CB	PEX13
PPP1CC	P4HA2
PPT	EIF3I
PPT1	PSMB4
PPT2	RMDN1
PRDX6	DARS2
PRKAA1	FXR1
PRKAA2	SLC35D1
PRKAB1	SYNJ2BP
PRKAB2	DERL2
PRKACA	LIN7C
PRKACB	HDHD2
PRKACG	PDXDC1
PRKAG1	DHX36
PRKAG2	PTDSS1
PRKAG3	RENBP
PRKAR1A	PPCS
PRKAR1B	SMAD5
PRKAR2A	TMEM63A
PRKAR2B	RNF13
PRKCA	POLR2B
PRKCB	PLBD1
PRKCD	GOLGA5
PRKCE	MT1DP
PRKCG	XPO6
PRKCQ	SNX27
PRKD1	NEO1
PRKD2	FBXO34
PRKD3	DNPH1
PRKG1	CAND1
PRKG2	ATP5G1
PROCA1	TRPM7
PRXL2B	C1D
PSAP	TOR1AIP2
PSAPL1	METTL9
PSAT1	GPD1L
PSME1	TSNAX
PSPH	DUSP3
PTDSS1	TOP1
PTDSS2	TMLHE
PTEN	MAP7
PTGDS	SLC44A1
PTGER3	HSPE1
PTGES	IPO5
PTGES2	UBB
PTGES3	WDFY3
PTGIS	SEMA3D
PTGR1	PSMB5
PTGR2	RPS27
PTGS1	NAA50
PTGS2	LGALS8
PTK2	CYP4V2
PTK2B	EIF5AL1
PTPLAD1	PROZ
PTPLAD2	TTC39B
PTPLB	CSE1L
PTPMT1	RPS27A
PTPN11	CRAT
PTPN13	C14orf2
PTPRG	PNPLA3
PTS	AP5M1
PXMP2	PP7080
PXMP4	GUF1
PYURF	SCARB2
RAB14	TSPAN7
RAB18	RAB3GAP1
RAB38	RIOK3
RAB4A	STXBP3
RAB5A	PPA1
RAB7A	PARG
RAB8A	CCT2
RAN	IFNAR1
RAP1GDS1	SDHA
RARRES3	KIAA1161
RDH11	EIF2A
RDH16	HLTF
REEP6	CHL1
RELA	MIA3
RETSAT	YWHAE
RGL1	DPP8
RORA	SLC25A46
RRAS	OMA1
RUBCN	CLOCK
RUFY1	YIPF5
RXRA	COPS6
RXRB	UPK1B
RXRG	SIPA1L1
S100A10	CMTM4
SACM1L	RNF14
SAMD8	RRAGC
SAR1B	ST7
SBF1	INADL
SBF2	RAB5C
SC5D	VEPH1
SC5DL	CYP4F11
SCAP	EBP
SCARB1	STAU1
SCD	PPP2CA
SCD5	SCAMP1
SCP2	REEP6
SDHA	HOOK1
SDHC	TRAPPC8
SDHD	GLDC
SEC14L2	B4GALT1
SEC23A	FBLN5
SEC24A	GALC
SEC24B	TRUB2
SEC24C	ATP6V0D1
SEC24D	ISCU
SELENOI	ARSF
SERAC1	KPNB1
SERINC1	MTM1
SERINC2	COG2
SERINC3	BNC2
SERINC4	UBQLN1
SERINC5	C2orf47
SERPINA12	HMGCR
SERPINA6	PLEKHF2
SESN2	PRKAR1A
SGMS1	RNF5
SGMS2	LANCL1
SGPL1	AHCY
SGPP1	HMGCS2
SGPP2	NSA2
SH3YL1	ERP44
SHC1	ITPR2
SHC2	HNF4A
SHC3	RAB18
SHC4	FLT1
SHMT1	KIAA2026
SHMT2	COX6A1
SIN3A	RB1CC1
SIN3B	BROX
SLA2	ELP3
SLC10A1	ARPC3
SLC10A2	CUL3
SLC22A5	ID2
SLC25A1	ARHGAP24
SLC25A17	GPX4
SLC25A20	ERGIC3
SLC27A1	SLC25A36
SLC27A2	DARS
SLC27A3	TRPS1
SLC27A4	DDX18
SLC27A5	HNRNPH2
SLC27A6	HELZ
SLC2A1	HUWE1
SLC2A4	PDSS2
SLC44A1	SLC25A6
SLC44A2	RPL21P28
SLC44A3	CNBP
SLC44A4	NONO
SLC44A5	MCCD1
SLCO1A2	P2RX4
SLCO1B1	LUZP6
SLCO1B3	RAP2A
SMARCD3	SNORA59B
SMG1	ARHGAP32
SMO1	COX11P1
SMPD1	MCCC1
SMPD2	CRTAP
SMPD3	AARS
SMPD4	UBA1
SMPDL3B	DHRS3
SMS	ZNF814
SMT1	RIT1
SNAP23	SMIM19
SNX13	FLRT3
SNX19	ERGIC2
SOAT	SLC41A2
SOAT1	LMAN2
SOAT2	ADH5P4
SOCS1	ANXA9
SOCS2	DENND5B
SOCS3	MGST1
SOCS4	FMR1
SOCS5	SPTLC3
SOCS6	CA2
SOCS7	ACSM5
SOD1	PHGDH
SORBS1	ELP4
SORT1	ARCN1
SOS1	ATE1
SOS2	CYP20A1
SP1	AMOT
SPHK1	BBS10
SPHK2	RPL10
SPTLC1	ASH1L
SPTLC2	TMEM248
SPTLC3	SDHC
SPTSSA	SNAP29
SPTSSB	VAMP3
SQL	SPG20
SQLE	NDUFA4
SRC	AZI2
SRD5A1	CDADC1
SRD5A2	EIF3A
SRD5A3	LANCL2
SREBF1	MAPK1
SREBF2	HSPB1
ST6GALNAC6	PDE8A
STAR	BSG
STARD10	RPS7
STARD3	NCSTN
STARD3NL	DYM
STARD4	PAK1
STARD5	TMEM252
STARD6	ARL2
STARD7	AGL
STAT3	RAD50
STK11	FAM45A
STOML2	UXT
STS	ERO1L
STX5	ACP2
SUCLA2	SDHD
SUCLG1	IBTK
SUCLG2	MED14
SULT1E1	PPP1R21
SULT2A1	ANKRD46
SULT2B1	MPDZ
SUMF1	GSTM4
SUMF2	SLC9A3R1
SUMO2	IGFBP5
SYNJ1	PFKFB2
SYNJ2	PSEN1
TAMM41	USP46
TAZ	PDHB
TBL1X	ANXA6
TBL1XR1	PM20D1
TBXAS1	SH3D19
TDO2	NEK7
TECPR1	SLC2A5
TECR	ACP1
TECRL	TBC1D14
TEK	TECR
TER	C5
TGFB1	RAB14
TGFB3	TM9SF4
TGFBR1	BLOC1S6
TGFBR2	CLPX
TGL4	YKT6
TGS1	PIGK
THEM4	STOM
THEM5	CNOT7
THRA	OSTF1
THRAP3	MAPK6
THRSP	PJA2
TIAM2	TXNL1
TKFC	DEFB1
TM7SF2	SNORD115-33
TMEM150A	USP15
TMEM38B	NDUFV1
TMEM55B	FAM134B
TMEM86B	MRPS18B
TNF	PLEKHA3
TNFAIP8	USP16
TNFAIP8L1	SLC38A6
TNFAIP8L2	ZNF106
TNFAIP8L3	SLC38A3
TNFRSF1A	EIF3FP3
TNFRSF1B	DHRS7
TNFRSF21	COX8A
TP53INP2	G0S2
TPTE	WBP2
TPTE2	2024-09-15
TRADD	ARFGEF2
TRAF2	CNN2P4
TRIB3	SECISBP2L
TSHB	ESRRG
TSHR	FUCA1
TSPO	GOLGA4
TSPOAP1	TOB1
TTC39B	NSL1
TTC7A	NPLOC4
TTC7B	THRAP3
TWIST1	OTUD1
TXNRD1	USH1C
TYSND1	HBS1L
UBC	ACAT2
UBE2G2	ENAM
UBE2I	KIAA1715
UBE2L6	SNORD115-17
UBE2V1	NCR3LG1
UCP1	SLC28A1
UGCG	CRLS1
UGDH	PPP2R2D
UGT1A1	SMIM20
UGT1A10	MGST3
UGT1A3	RNY1P5
UGT1A4	LOC101060747
UGT1A5	GRAMD1B
UGT1A6	SBNO1
UGT1A7	LRRC40
UGT1A8	SPAG9
UGT1A9	ARHGAP18
UGT2A1	ECHDC3
UGT2A2	MORN2
UGT2A3	IARS
UGT2B10	ERAL1
UGT2B11	DCTN4
UGT2B15	CALML4
UGT2B17	ZKSCAN1
UGT2B28	COMMD10
UGT2B4	MRPL37
UGT2B7	MDH2
UGT8	LRPAP1
UROD	PDE7A
UROS	RPL24
VAC14	GSTK1
VAMP4	SLAIN2
VAPA	NFIA
VAPB	MYO7B
VAV2	LRRC8D
VAV3	TMEM106C
VCP	RPL36AL
VDAC1	CNN2P8
VDAC2	MCFD2
VDAC3	RALB
VDR	STAG2
VLDLR	TIMM8B
VMP1	RPL35
VNN1	ARMC1
WASHC1	PAFAH1B1
WDR81	KIAA0430
WDR91	CERS6
WIPI2	TMEM147
WNT1	TMEM47
WNT10B	COX7C
XIST	RNF180
YWHAH	SULT1C2
ZNF467	RPS13
ZNF638	CLINT1
ZP3	C9orf41
	SLC25A20
	RAF1
	TUBAL3
	MAN1A1
	PGPEP1
	THOC7
	KCMF1
	GOLPH3L
	HIST2H2AC
	HSPA1B
	ZBTB44
	SUGT1
	HIGD2A
	SLC2A12
	RDH12
	ALDH5A1
	TMEM37
	VPS13A
	GTF3A
	ATF6
	C9orf64
	ACADL
	SEC24A
	HEXA
	DNAJC19
	ZFAT
	TXN2
	UQCRC1
	RANBP2
	MRPL42
	PRPF40A
	SGMS2
	RNF114
	ZZZ3
	MBNL1
	ASB13
	TRMT1L
	H2AFZ
	MRPL46
	RHOT1
	SLU7
	VBP1
	TNPO1
	KIAA0319L
	RGPD1
	MGEA5
	TCTN3
	SUOX
	RWDD4
	PNPLA8
	GM2A
	EIF2AK1
	SUMF2
	TMED2
	PSMA6
	SECISBP2
	RGL1
	PIK3R4
	SLC44A3
	INSIG2
	ATP11C
	CALR
	TTR
	FAM172A
	GDAP2
	FHIT
	RNF186
	ARID5B
	RPL21
	SNAP23
	PIK3R1
	TAF9B
	UBA52
	PSMD8
	SLC6A6
	TBC1D13
	RSL1D1
	MRS2
	GOLGB1
	C4orf3
	KPNA3
	NUBPL
	HBP1
	TMEM254
	WASL
	RSC1A1
	SLC35A5
	TOMM20
	GCLM
	KIFAP3
	RBM18
	SLC25A30
	ZFAND1
	APEH
	CD2AP
	RHBDD2
	MTMR4
	NCEH1
	LY6E
	ATP2B1
	ADAR
	SPG21
	SNX1
	ZNF124
	COX15
	USP8
	TACO1
	PGM1
	THNSL2
	LEAP2
	SFT2D2
	PDGFC
	EBNA1BP2
	SLC43A2
	COX5A
	ARF1
	SPTBN1
	TMEM133
	SMIM14
	IDE
	EIF1
	IER3IP1
	TMEM14A
	SLC22A7
	ALDH1L1
	TPT1P9
	GNAQ
	RNF128
	CNTN3
	ALG11
	DNAJC8
	PSMC6
	ATG3
	CCDC92
	CDC42BPA
	MRPS21
	PARK7
	HSPA13
	DCAF7
	ATXN2
	COPS4
	DNAJB4
	KIF13B
	MAPK8
	UBC
	RAB8A
	RAB3GAP2
	ST20
	EIF3H
	NDFIP2
	EPB41L5
	BFAR
	CWH43
	UBE2L3
	CLDN8
	TMED4
	OLR1
	NAGA
	ATP11B
	PSMD5
	TRAK2
	USP33
	EEF1B2P3
	TBC1D1
	MED13
	SQRDL
	MBTPS2
	RARS
	PRUNE2
	AQP7P1
	ADCY9
	C16orf70
	HIPK2
	PHB2
	NDUFB9
	PROC
	CALM1
	CISD2
	YIPF6
	KARS
	MSRB2
	PAIP2
	BCKDHA
	TRHDE
	CDC23
	SCO1
	UHMK1
	DR1
	UBR4
	LPP
	RPL3
	ATP5F1
	BBX
	SPCS3
	TBC1D23
	COA1
	PHF3
	C4B
	CCDC58
	PSMA1
	ANKRD17
	2024-03-08
	HYKK
	KIAA0368
	SUPV3L1
	SH3KBP1
	NCOA1
	GGACT
	CCDC47
	FNIP1
	GTF3C6
	LYRM1
	NHEJ1
	KIF1B
	ERBB3
	ZRANB1
	ECD
	ARHGAP35
	PITPNB
	JTB
	AHCTF1
	CPSF2
	GNB1
	SLCO2B1
	SNX3
	TOMM22
	CFLAR
	SRP54
	MTDH
	RPS15A
	ACVR1
	SMU1
	CMC2
	USP32
	HEPACAM2
	TXNRD1
	TAB2
	CASC4
	PPID
	MIA2
	IDNK
	PCNX
	AK2
	PAM
	FUT6
	EMC2
	IKZF5
	TRAPPC3
	WARS2
	HIGD1AP1
	ARHGAP10
	CHMP3
	SMC6
	MRPL49
	BTBD1
	EPRS
	NUP155
	APOO
	ARHGEF9
	CHTF8
	INVS
	UQCRFS1
	FASTKD2
	SERPINB1
	CCNT1
	YTHDF3
	UBL3
	CMIP
	ZNF330
	ATP5L
	PSMB3
	ANKH
	MLF2
	LYRM2
	HECTD1
	DCUN1D4
	DYNC1H1
	COQ9
	NAAA
	EIF2S3
	CIAO1
	UQCR10
	PITPNC1
	FTCD
	GRN
	WWTR1
	AP3D1
	PTAR1
	UBE3A
	ZNF271
	VDAC1
	OAS1
	FGF1
	CDHR5
	IGFBP4
	ACOT2
	RORA
	CYSTM1
	DNAJC16
	CRBN
	KLHDC3
	SPARC
	TIPARP
	FCF1
	AQR
	SEPHS2
	ICMT
	WDR75
	GAS2L3
	C2orf43
	PAICS
	TFB2M
	MTNR1A
	SMAD4
	SNRNP200
	MCAT
	PNPLA1
	CHURC1
	XPNPEP3
	ZNF844
	MRPS28
	MAN2A1
	PMPCA
	TJP1
	TPRG1L
	DGKB
	LINC00998
	FAM160A1
	C17orf75
	DPM1
	SLC25A11
	SLC25A3
	RPL14
	ZNF277
	GMPS
	DEXI
	RPL11
	PI4KA
	LDHD
	DNAJB9
	TAPT1
	BUB3
	PRO2949
	ZER1
	NME5
	MGST2
	UBE3B
	TRIM14
	TMEM150A
	FN3K
	PIK3CA
	B4GALT5
	CYP3A4
	ELMOD2
	PTPRJ
	NAPG
	CCT5
	B4GALT4
	MRPL47
	MKKS
	STRAP
	GFM2
	MYO5B
	HAX1
	RIOK2
	PRRC1
	ACTR2
	MRPS27
	PDLIM5
	ARPC1A
	BIRC6
	HCCS
	ISOC1
	APOA1BP
	SLC30A2
	SNRPD3
	SNX5
	IPO13
	NUP98
	TUBGCP2
	OS9
	FAM35A
	ITCH
	GSS
	CHORDC1
	PKP2
	CHMP5
	NDUFA5
	POC1B
	LMBR1
	CIDEB
	SPOCK1
	STK16
	MRPS14
	ATP5H
	RPF1
	KLHL24
	DCAF11
	KDSR
	HIGD1A
	CALM3
	AKR7A3
	FKBP2
	GLYR1
	THUMPD1
	PIK3CB
	ATP6V1C2
	SNX29
	MAT2B
	NR1I3
	IDI1
	XPOT
	CLSTN1
	PSMG2
	ANKFY1
	SLC30A1
	DNAJA1
	MRPL44
	TOX4
	TAF7
	HOGA1
	SAR1A
	ZNF24
	ATP5EP2
	MYLK4
	NEDD4
	GRSF1
	EFTUD2
	CBWD5
	LOC100996517
	EML4
	ATP5E
	PTEN
	SMC1A
	PEX19
	DBI
	CENPN
	ST3GAL6
	SETX
	NUPL1
	QRSL1
	SNRPB2
	AATF
	TRIP4
	SNX9
	HACL1
	CUL2
	OSBP
	MMAA
	SMDT1
	NPC1
	UQCRQ
	TGFBR1
	ATRAID
	EEF1A1P11
	OXA1L
	PSENEN
	ATG13
	FERMT1
	RPL13A
	PSMD14
	PITRM1
	LSG1
	TXNDC11
	NOL7
	THOC5
	WDR11
	KAT2B
	ACOT7
	ARHGEF28
	IDH3B
	TUBG1
	RPL5
	NUCB2
	STAM2
	TEX2
	CSNK2B
	PSMG1
	FAM177A1
	FAM149A
	FAM162A
	HDAC6
	CHCHD3
	MYLIP
	HSPE1P6
	GTF3C3
	EEF1A1
	CGNL1
	GOLGA7
	FAM96A
	CERKL
	MTO1
	PPM1A
	FOXRED2
	MTX2
	FANCC
	SSX2IP
	AFG3L2
	SUPT6H
	PSPH
	IDH2
	KIAA1586
	TFG
	AFF4
	TM2D2
	CDC123
	ATP6V1E1
	FAM32A
	SLC25A6P2
	FAM3C
	CUX1
	AMZ2
	FAM122A
	KRR1
	PPAP2B
	PRMT5
	DDOST
	SMIM15
	SLC34A3
	SEC24B
	CMPK1
	RNPEP
	THUMPD3
	COMMD8
	RBKS
	AADAT
	RAPGEF2
	AP1B1
	FRMD3
	DPH3
	DDX21
	CCDC25
	COX7A2
	TBC1D5
	BBS2
	ABHD14A
	UGGT1
	ICT1
	FOPNL
	PVRL3
	MRPL50
	ABCF3
	PTP4A1
	ARV1
	LARP4B
	FGGY
	IPO11
	EPS15
[truncated: 461 more rows]
