# Supplementary material for: ECHS1 as a Lipid Metabolism Biomarker for Pediatric Focal Segmental Glomerulosclerosis
Source: PLoS One. 2025 Mar 10;20(3):e0319049. doi: 10.1371/journal.pone.0319049 (PMC11893130; doi:10.1371/journal.pone.0319049)
Supplement: S2 Table — (XLSX) [file pone.0319049.s002.xlsx]

## Sheet: Sheet1
S2 Table.lists of 5 algorithms
Rank	MCC	MNC	Degree	EPC	Closeness
1	ECHS1	ALB	ALB	EHHADH	ALB
2	ACADSB	ALDH3A2	EPHX2	ECHS1	ALDH3A2
3	ACAT1	IDH1	ALDH3A2	ALDH3A2	EPHX2
4	ALDH3A2	EHHADH	IDH1	IDH1	IDH1
5	SUCLG1	SUCLG1	EHHADH	SUCLG1	EHHADH
6	ETFA	ECHS1	SUCLG1	ALB	PCK1
7	EHHADH	ETFA	ECHS1	ACADSB	ECHS1
8	BDH2	ACADSB	NDUFAB1	ETFA	FABP1
9	IDH1	NDUFAB1	ETFA	EPHX2	SUCLG1
10	NDUFAB1	PCK1	ACADSB	ACAT1	SCD
