# Supplementary material for: ECHS1 as a Lipid Metabolism Biomarker for Pediatric Focal Segmental Glomerulosclerosis
Source: PLoS One. 2025 Mar 10;20(3):e0319049. doi: 10.1371/journal.pone.0319049 (PMC11893130; doi:10.1371/journal.pone.0319049)
Supplement: S3 Table — (XLSX) [file pone.0319049.s003.xlsx]

## Sheet: Sheet 1
S3 Table.Glomerulus IOD/Glomerulus Area(%)
ECHS1	Normal	MCD	GS
	5.5	5.6	1.5
	8.6	5.1	1.7
	5.5	6.3	1.9
	5.4	7.7	2.2
	5.7	7.7	2.2
	8.4	4.6	3.1
EHHADH	Normal	MCD	GS
	7.1	8.8	7.4
	7.6	9	7.6
	7.6	9.3	8.1
	7.7	9.6	8.7
	7.7	9.8	8.7
	8.4	10.6	9.2
IDH1	Normal	MCD	GS
	4.1	2.9	3.6
	4.1	3.8	2.9
	5.1	3.3	3.5
	3.9	5.4	2.3
	3	2.6	4.6
	3.1	2.3	6
SUCLG1	Normal	MCD	GS
	1.7	2	3.6
	2.3	2	3.5
	2.3	2.2	4.3
	4.3	2.1	3.3
	6.3	4.3	3.3
	3.9	2.9	3.5
ALDH3A2	Normal	MCD	GS
	5.2	2.3	4.7
	2.1	3.8	2.4
	3.1	4	3.3
	2.6	3.8	3.8
	2.4	2.3	2.4
	2.4	3.3	2.3
