# Supplementary material for: ECHS1 as a Lipid Metabolism Biomarker for Pediatric Focal Segmental Glomerulosclerosis
Source: PLoS One. 2025 Mar 10;20(3):e0319049. doi: 10.1371/journal.pone.0319049 (PMC11893130; doi:10.1371/journal.pone.0319049)
Supplement: S4 Table — (XLSX) [file pone.0319049.s004.xlsx]

## Sheet: Sheet1
S4 Table.ECHS1 expression level of patients
Patients	ECHS1
FSGS1	1.5
FSGS2	1.7
FSGS3	1.9
FSGS4	2.03
FSGS5	2.2
FSGS6	2.2
FSGS7	2.2
FSGS8	3
FSGS9	3.1
FSGS10	3.26
FSGS11	3.7
FSGS12	4.26
FSGS13	5.3
FSGS14	6.03
FSGS15	6.15
MCD1	2.9
MCD2	2.96
MCD3	3.6
MCD4	3.73
MCD5	4.16
MCD6	4.2
MCD7	4.33
MCD8	4.63
MCD9	4.63
MCD10	5.16
MCD11	5.6
MCD12	6.33
MCD13	7.36
MCD14	7.66
MCD15	7.7
